# Supplementary material for: Determinants of quality of life in patients with fibromyalgia: A structural equation modeling approach
Source: PLoS One. 2017 Feb 3;12(2):e0171186. doi: 10.1371/journal.pone.0171186 (PMC5291376; doi:10.1371/journal.pone.0171186)
Supplement: S1 File — Raw data on patients with fibromyalgia in this study. (XLS) [file pone.0171186.s001.xls]

## Sheet: Sheet1
Age	gender	BMI	sxdurati	Dxdurati	education	employment	married or not	alcohol	smoking	DM	HTN	affective disorder	rhreumatic ds	tenderpoint_no	tenderpoint_count	FIQ	BFI	PCS	MCS	BDI	STAI_I	STAI_II	self_efficacy	socialsupport_family	socialsupport_friend
64.5384	2	27.2763	5	3	8	0	1	0	0	0	0	1	0	3	3	69	7.66667	16.26	31.93	14	37	34	930	44	35
56.2315	2	29.5159	8	1	6	1	1	0	0	0	1	1	1	0	0	6.3	0.7	55.76	55.07	3	20	23	1370	48	48
42.9964	2	22.4323	10	0	16	0	1	0	0	0	0	0	0	16	34	50	5.55556	34.04	38.72	9	48	47	980	34	35
45.5728	1	20.679	10	0.08	16	1	0	2	0	0	0	0	0	8	17	65	7.22222	43.77	47.02	2	35	42	1120	33
12.8956	2	16.6659	2	0.58	6	0	0	0	0	0	0	0	1	10	10	66.3	7.36667	31.06	31.71	11	48	41	710	36	46
27.0343	2	20.5761	7	0	18	1	1	1	0	0	0	0	0	18	46	44.3	4.92222	35.57	57.87	3	34	31	950	46	40
30.2431	2	19.1953	6	0.67	12	0	0	2	1	0	0	0	0	18	26	66.2	7.35556	37.69	15.42	32	53	57	600	27	34
	2	25.6312	1	0.42	12	0	1	2	1	0	0	1	0	14	20	65.4	7.26667	37.15	36.03	25	47	48	640	46	43
48.1245	2	24.8016	20	3	12	0	1	0	0	0		1	0	12	28	80.8	8.97778	24.03	34.78	25	52	46	1000	37	36
39.6014	2	21.3251	3	4	16	0	1	0	0	0	0	1	0	18	38	90.2	10.0222	26.56	12.74	38	80	70	220	46
65.034	2	20.1552	30	3	12	0	1	1	0	0	0	0	0	12	20	58	6.44444	25.78	37.05	11	39	40	650	43
35.6204	2	21.7784	30	7	0	0	1	0	0	0	0	0	0	14	28	64.4	7.15556	29.12	26.05	13	37	53	440	46	37
71.8952	2	22.2222	30	0.58	0	0	1	0	0	0	1	0	0	14	42	84.3	9.36667	23.42	24.45	29	71	60	280	32
45.351	2	17.0088	4	1	16	0	1	0	0	0	0	0	0	4	4	71.4	7.93333	39.27	25.36	11	59	47	1150	47
27.4614	2	22.8928	6	1	16	0	0	0	0	0	0	0	0	14	32	83.6	9.28889	21.75	30.61	32	56	24	220	20
32.532	2	21.9076	6	5	16	0	1	0	0	0	0	0	0	16	16	88.6	9.84444	29.74	18.69	24	65	75	200	41	25
38.1667	2	20.83	8	8	16	0	1	0	0	0	0	0	0	1	1	25.4	2.82222	41.08	47.81	1	23	33	1230	39	47
47.5742	2	23.2335	5		12	1	1	0	0	0	0	1	1	18	44	60.4	6.71111	41.09	30.59	18	50	47	820	39	36
34.5691	2	21.0937	1	0.5	9	0	1	0	0	0	0	0	0	2	2	46.9	5.21111	37.57	42.09	5	45	46	870	47	36
49.028	2	27.3437	10	0.08	16	1	0	1	0	0	1	1	0	8	8	85.1	9.45556	31.21	10.26	26	66	53	250	32	34
51.2649	2	28.3987	4	0.08	16	1	1	0	0	0	0	0	0	4	4	50.6	5.62222	38.98	35.02	12	48	50	53	41	37
68.2674	2	18.7305	30		12	0	1	0	0	0	0	0	0				0	43.71	31.12
47.2237	2	23.4375	25	4	12	0	1	0	0	0	0	0	0	10	10	50.8	5.64444	36.79	32.51	9	47	48	650	34	36
45.3318	2	19.9481	0.5		16	1	1	0	0	0	0	0	1	2	4	16.4	1.82222	45.7	57.4	4	26	33	1000	46
38.3501	2	22.5827	20	7	12	0	1	0	0	0	0	0	1	0	0	52.6	5.84444	45.06	50.05	4	33	43	920	43	43
51.2813	2	23.4952	20	5	9	0	1	0	0	0	1	0	0	5	5	59.7	6.63333	30.15	33.22	11	44	39	670	28	35
50.293	2	19.5556	10	10	12	0	0	0	0	0	0	1	0	12	20	77	8.55556	28.56	31.74	23	55	54	830	32	28
47.1389	2	21.2306	9	7	18	0	1	0	0	0	0	1	1	5	7	62.9	6.98889	38.88	22.05	23	68	62	710	38
40.0476	2	19.0677	11	8	16	1	1	0	0	0	0	0	1	18	50	66.6	7.4	29.06	41.85	13	48	55	490	48	39
33.8709	2	19.9573	5	5	12	0	0	0	0	0	0	0	1	3	5	39.5	4.38889	41.06	45.2	3	32	36	1140	46
53.8304	2	29.5858	10	5	16	1	1	0	0	1	1	0	0	17	32	85.2	9.46667	25.44	15.9	34	61	57	410	32	31
50.8789	2	20.4294	1	0	9	0	1	0	0	0	0	0	0	14	34	71.4	7.93333	39.64	22.49	11	41	40	960	45	41
63.0216	2	21.0937	30	0	6	1	1	0	0	1	0	0	1	16	40	80.2	8.91111	22.31	52.58	14	43	45	600	39	36
44.2367	2	23.1385	10	0	14	1	1	0	0	0	0	0	0	14	32	54.4	6.04444	38.83	41.97	25	58	60	900	34
32.721	2	16.3304	13	5	12	0	0	0	0	0	0	0	0	18	48	59.3	6.58889	21.54	32.11	20	58	50	430	41
42.2133	2	20.5049	10	6	16	0	1	0	0	0	0	0	0	10	16	52.5	5.83333	30.41	23.1	30	49	57	810	34
58.1316	2	19.8791	2	2	6	0	0	0	0	0	0	0	1	10	16	85.1	8	26.25	13.56	22	42	65	300	42
29.3944	2	16.937	3	0	16	0	0	0	0	0	0	0	0	16	38	60.4	5.1	42	34.25	19	62	61	990	39	48
47.9657	2	21.9076	2	0	9	0	1	1	1	1	1	0	0	13	27	69.7	8.3	27.33	27.25	9	43	49	500	31	31
61.9291	2	24.4444	38	0.42	6	0	1	0	0	0	1	0	1	14	20	79.2	8.5	26.89	26.33	16	69	59	430	37
46.134	2	26.8136	20	5	12	1	1	0	0	0	1	0	1	8	14	55.7	4.8	38.73	51.74	14	44	56	1010	21
50.3888	2	22.0317	26	0.17	0	0	0	0	0	0	0	0	0	16	34	72.5	7.5	37.05	10.57	22	52	58	340	30	28
41.715	2	20.9644	2	1	16	0	1	0	0	0	0	0	1	16	40	80.3	8.7	26.55	34.48	27	62	67	520	43	39
44.1819	2	20.5761		3	16	1	1	1	0	0	0	0	1	16	46	59.1	5.4	39.86	46.4	7	34	42	700	44	43
35.144	2	17.6309	12	3		1	1	0	0	0	0	0	1	8	17	50.4	7.2	29.95	51.17	9	54	51	450	35
32.4964	2	19.721	15	0	12	0	1	1	2	0	0	0	0	16	42	74.3	7	37.35	28.24	33	65	60	590	24	31
54.5477	2	23.4221	10		9	1	1	1	0	1	1	1	0	12	27	66.3	6.7	32.36	34.82	24	55	54	680	24
50.9227	2	22.2222	3	0		1	1	1	0	0	0	0	0	18	48	66	7.1	28.91	36.7	20	49	51	840	37	35
49.1896	2	21.4844	3	0	16	1	1	0	0	0	0	0	0	16		70	7.2	26.92	37.25	10	40	38	720	48	41
42.8485	2	24.6097	17		9	0	1	0	0	0	0	0	1	12	24	77.4	8.7	33.25	31.89	18	23	45	770	36
50.1123	2	24.2187	20	3	16	0	1	0	0	0	0	0	0	18	54	76.1	9.4	31.98	21.05	20	48	50	100	32	48
46.0492	2	25.1532	4	0	9	0	1	0	0	0	0	0	0			67.5	6.3	38.3	20.67	21	53	47	540	39	40
56.0453	2	26.2985	6	0.42	6	0	1	2	0	0	0	0	0	18	52	72.7	9.5	33.52	26.74	23	67	61	550	35	32
42.1093	1	22.9854	4	1	16	1	1	1	2	1	0	1	0			74.5	5.5	29.12	33.71	19	52	46	840	40	36
46.9855	1	20.6612	0.42	0.08	12	0	0	1	1	0	0	0	0			83.5	8.5	33.04	37.79	9	51	36	670	26	30
18.9711	2	20.202	5	3	12	0	0	0	0	0	0	1	1			86.8	6.5	32.64	25.46	17	47	57	770	39	32
40.5624	2	23.5304	13	0.08	9	1	1	0	0	0	0	1	0	18	54	86.7	2.3	34.62	37.82	19	47	64	770	46
63.6321	1	36.0519	20	0.58	6	1	0	0	0	0	1	0	1	18	54	54	6.3	27.95	38.23	19	45	57	540	37
54.7667	2	22.8928	10	3	12	0	1	0	1	0	0	1	0	18	54	48.5	7.3	47.5	22.5	25	35	49	890	33
28.866	2	20.202	1	1	12	0	1	1	0	0	0	0	1	18	33	64.9	6	45.77	32.33	21	52	61	700	28	38
39.1934	2	22.719	2	1	16	0	1	0	0	0	0	0	0	12	22	40.3	6.2	40.64	37.58	18	77	40	540	37	45
37.1892	2	21.6413	3	0.08	16	0	1	0	0	0	0	1	0			42.7	1.5	34.94	31.3	7	42	46	510	44
51.3498	1	29.271	5	2	9	0	0	2	0	0	0	1	1			84.1	8.4	27.98	26.33	34	45	69	260	48	28
49.9507	2	19.0677	0.67	0.5	12	1	0	1	0	0	0	0	0	18	36	80.4	7.2	32.14	17.72	41	54	50	500	45	33
49.5701	2	25.5588	30	1	16	1	1	0	0	0	1	0	0	16	35	62.9	7.1	31.35	19.41	28	28	66	360	16	33
41.047	2	20.83	10	0.08	12	1	1	2	2	0	0	1	0	12	12	60.3	3.6	45.83	20.5	22
47.8918	2	20.9321	1	0.33	9	0	0	0	0	0	0	0	0	18	48	69.3	7.8	30.21	24.21	27	67	55	500	33
66.2085	2	23.9188	13	1		0	0	2	0	0	1	0	0	18	35	41.8	5.7	30.06	28.41	18	55	62	540	35	34
39.5493	2	24.7475	9	0.33	12	0	1	2	0	0	0	0	1	18	36	53.1	48	40.82	17.71	25	60	62	450	35	35
61.6636	2	24.3496	20	0.17	12	0	1	0	0	0	0	1	0	18	32	41.9	4.5	40.87	42.13	2
30.1637	2	19.5224	6	6	12	1	1	2	2	0	0	0	0	10	10	41.2	4	57.1	39.58	11	56	20	860	47
44.0012	1	24.4418	4	0.17	9	1	1	2	1	0	0	0	0	18	54	65.3	7.5	40.92	13.39	20	73	56	780	45	44
40.754	2	20.8117	15	10	12	1	1	1	0	0	0	0	0	18	36	76	7.8	30.91	32.32	23	49	47	260	29	28
56.0125	1	25	8	0.17	9	0	1	2	0	0	1	1	0	18	54	56.7	6.1	44.03	25.46	15	52	57	770	35	36
53.5511	1	19.3821	3	0.08	6	0	0	0	0	0	1	1	1	9	27	62	7.5	26.22	30.94	30	67	62	500	33	26
52.6777	1	20.83	1	0.5	9	1	0	2	0	0	0	0	0	16	20	42.7	3.3	43.95	35.77	13	38	49	800	37	40
30.9413	1	28.959	5	4	12	0	1	2	0	0	0	0	0	18	36	29.5	5.5	33.27	30.71	12	45	51	650	39	34
44.4749	1	23.4602	3	0	9	0	1	0	0	0	0	0	0	16	31	77.1	7.5	45.77	14.49	30	64	70	910	46	36
26.2019	2	16.3847	5		9	0	1	0	0	0	0	0	1	18	54	64.9	3.1	38.37	30.85	12	51	54	790	47	39
74.1759	1	25.1486	10	10	6	0	1	0	0	0	1	1	1	18	54	61.1	5.8	31.41	41.46	19	60	64	700	38
60.4698	1	24.8889	4	4	12	0	1	0	0	1	1	0	1	18	30	56.7	7.3	42.78	30.19	23	59	61	780	33	36
35.7381	2	20.3954	6	5	14	0	1	0	0	0	0	0	0	18	54	70.7	9.2	33.31	24.03	28	37	65	700	34	42
62.7916	1	22.8329	2	0	0	0	1	2	0	0	1	0	0	16	31	23.9	4.6	43.69	56.15	2	24	28	1040	48	46
24.5072	1	20.9024	3	0		0	0	0	0	0	0	1	0	18	34	55.8	4.7	48.43	22.57	15	51	56	990	35	32
31.7764	1	25.9043	14	2	11	1	1	2	2	0	0	1	0	10	10	67.6	8.1	32.29	22.69	19	62	62	840	42	37
62.4713	2	33.3333	20	0.17	0	1	0	0	0	1	1	0	1	14	14	60	5.8	38.64	37.47	15	39	41	700	35
51.7605	2	21.3675	2	0.17	6	0	1	2	0	0	0	1	0	18	22	53.4	7.6	35.78	34.51	7	30	28	1230	36	36
	2	25.7117	30	0.08		0	1	2	0	0	0	0	0	18	54	74.4	4.3	32.37	23.61	38	60	72	610	39
50.0876	1	27.9431	30	0	6	1	0	1	1	0	0	0	0	12	15	63.4	6.4	42.16	28.15	22	53	53	1080	38	38
44.724	2	21.9261	7	0	12	0	1	0	0	0	0	0	0	18	54	86.6	5.2	39.93	12.35	27	36	53	1180	47
75.0821	1	28.5156	0.08	0		1		0	0	0	1	0	0	13	16	82.6	6.6	31.08	18.3	37	62	64
64.6205	2	20.9321	3	0.17	9	0	1	0	0	0	0	0	0	12	16	58.3	46.5	39.89	21.75	35	40	66	610	38	38
61.628	2	22.7732	0.17	0.08	6	1	1	2	0	0	0	0	1	18	36	33.1	38	26.84	39.81	17	53	54	610	48
61.8415	2	23.1911	5	0.17	9	1	0	2	0	0	1	0	1	18	30	27.1	3.4	45.5	40	10		48	1000	43	36
49.3374	1	18.4265	4	0	18	1	1	2	0	0	0	0	1	13	26	38.8	7.2	44.51	40.13	6	36	41	910	38	37
54.471	1	20.8117	20	0.08		0	1	2	0	0	1	0	0	18	50	35.5	8.9	35.32	20.06	23	42	49	770	48	48
50.8761	1	16.456	3	0	12	1	1	2	1	0	0	0	0	14	24	62.1	8.6	43.23	12.83	29	64	49	1000	36
26.5743	2	20.7967	3	0	12	1	1	0	0	0	0	0	0	14	28	50	5.8	33.36	30.81	15	49	54	550	41	36
28.4443	1	23.7332	1	0	15	0	0	1	1	0	0	0	1	18	54	66.9	9.7	33.32	24.85	27	54	66	590	36	46
53.3649	2	21.7865	5	0	9	1	1	0	0	0	0	0	0	18	50	48	5.8	40.34	43.64	25	40	38	950	44
57.5238	2	24.3496	5	0	12	0	1	2	0	1	1	0	0	18	54	42.4	6	40.83	40.12	8	51	52	570	47	36
44.3681	2	22.231	6	4	9	1	1	2	0	0	0	0	0	18	36	60.8	5.8	36	27.98	24	67	53	660	34
59.1666	2	25.2363	30	0	6	0	0	0	0	1	1	0	1	18	54	56.6	7.5	30.86	30.16	30	67	66	470	31	28
69.8828	2	#DIV/0!	3	0	6	0	0	0	0	0	0	0	1	18	54	71.5	5.7	33.69	24.54	39	62	70	520
38.0325	1	26.3958	2	1	12	0	0	2	1	0	0	0	0	18	49	90.6	9	30.15	10.67	41	73	68	520	35	40
41.1592	2	19.2234	3	3	12	0	1	0	0	0	0	0	0	18	18	58.1	5.3	32.3	34.82	13	62	54	530	38	37
37.255	2	22.5069	5	5	12	1	1	0	1	0	0	0	0	18	36	39.3	6.6	31.4	47.15	7	35	36	760	47	48
57.417	2	23.7118	20	0.08	12	0	1	0	0	0	0	0	0	18	54	53.2	5.6	35.71	30.92	21	26	46	690	37	37
34.2898	1	24.5351	0.42	0	16	1	0	1	1	0	0	0	0	13	26	55.8	5.6	50.88	35.86	13	52	45	1200	41	41
55.2568	2	21.6041	1	0.25		1	1	1	1	1	0	0	0	14	24	37.4	4	39.02	49.51	14	44	52	950	43	31
70.2141	2	21.6441	20	0	6	0	1	2	0	0	0	0	0	16	36	47.6	5.6	31.55	43.64	18	38	49	490	38
53.8824	1	26.3329	2	0			1	0	1	0	0	0	0	13	26	24	3.5	47.49	47.42	8	28	35	1230	48	48
37.6958	2	20.1348	1	1	14	0	1	0	0	0	0	0	1	12	12	46.9	9	23.03	46.27	14	38	46	660	36
69.9567	2	#DIV/0!	20	0		0	0	2	0	0	0	0	0	18	51	57.7	4.7	32.08	32.8	31	61	60	750	47
65.869	2	22.8329	3	0	12	0	0	0	0	1	0	0	0	18	36	75.3	4.6	24.07	22.8	33	57	61	430	40
52.2752	2	22.6718	6	0	9	0	1	0	0	0	0	1	0	18	54	75.5	9.9	23.36	28.34	45	80	72	310	48
59.1584	2	23.8281	6	0	9	0	1	0	0	0	0	1	0	18	36	81.6	6.9	24.9	17.98	24	48	73	290	47	36
47.4838	2	20.5049	10	0	9	1	1	1	0	0	0		0	18	54	64.2	6.9	34.74	24.72	15	52	53	890	39	39
29.5751	1	26.7949	1	0	13	0	1	1	1	0	0	0	0	17	47	77.4	8.6	36.49	21.79	39	60	67	930	37	37
54.4765	2	23.4375	3	1	6	0	1	0	0	0	0	0	0	18	46	60.7	5.7	38.56	28.95	15	55	57	1120	48	46
53.3676	2	#DIV/0!	5	0	6	0	1	0	0	0	1	0	1	16	39	16.7	1	36.09	55.39	2	49	41	920	48
49.6632	2	19.7239	0.5	0	9	1	1	0	0	0	0	0	0	18	54	38.5	2.2	40.33	54.45	2	42	38	1050	37	37
48.067	2	23.0518	1	0	12	0	1	0	0	0	0	0	1	15	28	37.2	2.6	36.57	43.34	11	45	59	650	31	34
51.0158	2	23.4375	3	0	12	1	1	1	0	0	0	0	0	18	36	46.5	6	57.95	8.78	13	37	55	820	43
68.0758	2	#DIV/0!	2	0	6	0	1	1	0	1	1	1	0	18	36	58.1	5.8	39.42	21.22	22	60	63	760	47
64.6999	2	22.806	10	0	6	0	1	0	0	1	1	0	0	18	36	33.2	3.3	37.17	39.76	20	58	52	830	35
62.652	2	22.4323	5	0	9	0	1	0	0	0	0	1	0	18	54	37.8	2.8	41.59	38.86	23	45	50	680	45	48
61.9647	2	29.0487	10	0	6	0	1	0	0	0	1	0	0	15	25	74.1	5.7	32.2	38.06	16	57	60	470	34
54.3779	2	24.6548	20	0.08	9	1	1	0	0	0	0	0	0	18	54	89	9.4	29.87	9.63	39	64	69	400	25	36
46.4325	2	24.9199	20	2	12	1	1	0	1	0	0	1	0	18	36	83	7	43.28	21.12	29	42	55	650	34	36
48.0643	2	21.0772	2	0	12	1	1	1	0	0	0	0	1	18	54	41	2.7	41.58	57.47	17	37	48	1100	36	29
37.0387	2	22.2137	2	0.42	14	0	0	1	0	0	0	0	0	15	36	70.6	6.8	28.27	38.29	12	46	53	300	38	36
51.8727	2	20.0288	20	0	14	0	1	0	0	0	0	0	0	18	36	54.3	4.9	35.92	31.82	7	29	37	990	48	36
31.0125	2	17.6254	0.5	0.17	14	1	0	1	0	0	0	0	0	18	28	47.3	48	34.65	37.74	27	50	46	730	38
42.2462	2	25.204	5	3	18	1	0	0	0	0	0	0	0	18	36	56.8	6.9	23.33	49.33	12	27	26	300	36	38
43.5002	2	18.8271	3	2	12	0	1	1	0	0	0	1	0	13	13	49	6	39.8	33.67	21	59	63	770	29	33
	2	18.8189	6	2	12	0	0	1	2	0	0	1	0	12	12	73.3	7.9	28.13	27.31	22	50	55	460	29	29
53.7838	2	20.7198	5	5	0	1	1	0	0	0	0	0	1	17	27	20.5	2	37.01	60.04	3	20	24	1110	43
47.4291	2	32.3468	10	9	9	0	1	0	0	1	1	0	1	18	28	64.7	7.9	38.49	33.6	29	57	64	280	40
41.7013	2	25.1532	10	6	12	0	1	0	0	0	0	0	0	11	21	25.8	2	39.7	63.53	4	37	39	1130	43
50.5832	2	18.026	8	8	12	0	1	0	0	0	0	1	1	13	26	51.9	4.7	48.7	33.84	4	41	39	920	46	36
45.1621	2	20.2848	1	1	12	0	0	0	0	0	0	1	1	13	28	72.8	8	32.23	19.57	45	55	73	190
64.9655	2	18.7305	2	2	6	0	1	0	0	0	0	1	0	18	34	49	3.9	40.64	52.97	10	32	39	980	48
53.2335	2	21.7865	1	0.83	9	0	1	0	0	0	0	0	0	8	13	45.3	4.7	38.35	41.52	15	39	49	1030	47
61.8525	2	28.6726	10	0.5	6	0	1	0	0	0	0	0	0	18	38	32.8	2.4	38.75	53.56	11	39	49	620	33
46.364	2	26.0375	10		6	1	0	0	2	0	0	1	0	12	26	73.5	6	36.53	17.01	14	57	48	970
51.1828	2	21.7784	0.92	0.17	9	0	1	0	0	0	0	0	0	18	42	63.7	6.2	38.04	31.03	13	39	42	660	28	19
42.8951	2	21.6713	7	6	16	0	1	0	0	0	0	0	0	6	12	59.7	6.1	37.33	32.84	30	50	66	790	37	47
45.7179	2	23.833	15	0	9	0	1	0	0	0	1	0	0	12	30	77.9	10	32.05	15.41	35	68	67	670	48
47.8097	2	26.4381	2	1	12	0	1	0	0	0	0	0	0	16	34	83.3	8.4	30.18	21	24	53	54	410	46	48
57.313	2	27.7008	3	0.58	12	0	1	0	1	0	0	0	0	8	16	54.5	4.1	28.71	33.06	20	47	54	360	38	35
52.9816	2	26.2985	1	0.08	6	0	1	0	0	0	1	0	0	14	30	53.2	4.9	33.41	48.56	10	37	44	1150	39	36
49.4113	2	22.6003	4	0.25	16	1	1	1	0	0	0	0	0	10	16	34	5.8	41.42	47.85	12	48	42	660	38
33.9722	2	20.0288	17	15	14	0	1	1	0	0	0	0	0	12	18	74	7.5	35.94	17.62	39		73	250	41	44
47.043	2	24.0346	7	1	12	0	1	0	0	0	0	0	0	10	20	53.8	7	17.87	50.92	19	38	38	610	46
67.5172	2	18.8271	7	4	8	0	0	0	0	0	0	0	1	14	25	69.8	8.6	31.69	9.2	40	48	59	250	40
40.6993	2	18.8271	1	1	12	0	1	1	1	0	0	0	1	10	15	91.5	7.91	30.6	11.61	40	55	71	500	36	43
47.0759	2	22.4323	10	3	12	1	1	0	0	0	0	1	1	10	13	54	6.1	34.06	38.37	19	58	54	1050	42	42
48.7761	2	19.8141	8	1	9	1	1	1	0	0	1	1	1	8	9	65.4	6.8	27.48	34.05	11	48	50	1240	46	37
36.1817	2	20.5457	5	2	12	0	1	0	0	0	0	1	0	9	15	57.7	3.811	36.75	35.5	12	43	34	800	43
45.2415	2	22.6409	5	5	16	1	0	0	0	0	0	0	0	11	17	69.3	6.9	40.01	28.47	17	45	47	1040	44	41
45.5536	2	22.9398	11	2	12	1	1	0	0	0	0	0	0	7	12	44	1.7	44.95	44.68	27	54	55	630	35	35
47.5413	2	20.5457	12	10	9	0	1	1	0	0	0	1	1	.	17	39.2	3	47.77	34.06	8	42	47	1060	25	31
44.0505	2	19.6506	6	0.08	12	0	1	0	0	0	0	1	0	10	10	42.6	5.7	41.05	32.69	19	51	52	790	28	48
47.6645	2	25.9107	8	8	14	0	1	0	0	0	0	1	1	0	0	42.9	2.3	49.91	34.42	11	47	41	990	43	39
54.0028	2	25.7778	7	0.25	9	0	1	0	0	0	1	1	0	12	14	48.8	1.3	37.14	55	2	32	33	1070	45	44
47.5496	2	20.7008	2	2	6	1	0	1	0	0	0	1	1	14	14	58.6	59	33.01	27.24	15	55	58	760	19
56.5519	2	27.4348	3	2	12	0	1	1	0	0	1	0	1	10	12	74.1	7.1	31.42	39.52	14	47	53	520	48	30
46.2956	2	23.3355	0.17	0.08	16	0	1	0	0	0	0	1	1	8	8	30.6	2.2	43.51	57.17	22	47	61	860	34	48
49.5893	2	23.1911	0.25	0.25	6	0	1	0	0	0	0	1	1	13	17	56.2	8.3	38.11	5	22	58	56	690	31
42.7007	2	22.151	18	11	14	1	1	0	0	0	0	1	0	12	13	45.7	3.3	35.91	48.1	4	35	46	720	35
49.8549	2	21.9261	5	0	6	1	1	0	0	0	0	1	0	10	13	32	0.3	38.98	52.33	41	57	60	520	42	38
46.145	2	20.7008	5	1	16	0	1	0	0	0	0	0	1	9	11	41.7	5.9	37.9	40.9	9	52	54	880	34	30
45.414	2	18.9036	7	3	12	1	1	0	0	0	0	1	1	16	32	46	3.8	41.55	34	18	29	59	730	42
46.0492	2	24.7768	15	7	16	0	1	1	0	0	0	1	0	10	16	63.7	6.7	34.99	26.26	15	50	52	880	41
52.6585	2	23.533	26	16	6	0	1	1	0	0	0	1	0	14	23	78.9	70	41.26	33.63				420	40	28
38.3227	2	21.5019	7	3	14	0	1	1	0	0	0	0	0	0	0	25.9	2	41.95	44.7	7	31	37	830	48	48
50.1205	2	21.2084	0.58	0.58	16	1	1	0	0	0	0	0	1	12	21	59	6.7	37.06	31.97	23	65	71	610	33	46
38.6842	2	23.2254	1	1	12	1	0	0	1	0	0	0	0	16	22	53	3.8	47.54	41.61	11	43	44	1100	42	44
47.0294	2	21.6441	15	4	16	0	1	0	0	0	0	1	0	12	14	33.2	3.1	43.04	31.77	12	37	46	1000	44	33
35.0756	2	20.1951	2	2	12	1	1	0	0	0	0	1	0	8	10	80.3	8.1	27.6	34.14	10	37	37	820	39
22.7248	2	19.2336	3	2	15	1	0	1	0	0	0	0	0	13	21	79.1	5.1	36	45.7	11	41	50	780	41	43
35.426	2	31.6346	1	0.5	14	0	1	0	0	0	0	1	0	8	9	36.8	4.7	50.58	35.5	22	46	50	910	39
50.219	2	23.3377	4	1	6	0	1	0	0	0	0	1	1	16	28	65.4	8.2	36.07	30.64	18	46	50	610	22
37.8902	2	25.2363	5	3	12	1	1	0	0	0	0	1	0	9	11	68.2	8	34.83	24.12	14	42	51	790	31	32
54.2219	2	23.0469	20	12	12	0	1	0	0	0	1	1	0	12	16	76	8.9	36.07	14.52	38	74	70	530	31	36
45.6823	2	#DIV/0!	4	4	9	1	1	0	0	0	0	0	0	12	23	68.7	6.8	34.34	36.26	22	66	57	460	38	37
38.2954	2	24.3232	5	3	12	1	1	1	0	0	0	1	0	12	12	60.4	7	43.28	21.62	24	53	69	700	42	37
43.2976	2	23.4952	4	4	12	0	1	1	0	0	0	1	0	12	18	58.3	6.7	39.17	34.75	20	51	51	780	43
60.6314	2	29.903	9	9	12	0	0	0	0	0	0	0	1	13	27	68	5.9	30.68	38.21	22	61	62	540	30	35
52.0261	2	18.3594	12	1	9	0	0	1	1	0	0	0	0	18	45	84	9.6	32.04	13.77	39	76	70	290	13	14
48.5051	2	30.116	15	0	12	0	1	0	0	0	0	1	0	11	16	83.08	9.1	39.79	26.1
51.8673	2	21.4844	10	7	12	0	1	0	0	0	0	0	0	14	28	74.7	6	38.23	38.84	8	37	36	710	48	42
56.7736	2	20.7031	15	15		0	1	0	0	0	0	1	1	12	30	75.26	6.7	35.55	32.73	24	51	53	610	36	34
67.1668	2	22.2222	30	0	6	0	1	0	0	0	0	1	1	15	33	90.8	8.6	27.86	22.93	45	71	67	620
39.0237	2	28.4799	20	2		0	1	0	0	0	1	1	0	11	28	64.61	6.6	49.1	35.65	12	40	43	1380	48	48
42.8978	2	20.1733	10	1	16	0	1	0	0	0	0	0	1	14	25	59.5	6	39.39	41.48	11	55	55	830	36
42.9964	2	26.1427	15	6	16	0	1	0	0	0	0	0	0	14	32	84.18	4.6	32.64	34.36	12	36	34	670	40	42
58.3808	2	21.2306	5	5	9	0	1	0	0	0	1	0	0	12	14	45.72	5.5	33.79	35.44	19	52	54	630	32	29
51.1883	2	24.539	10	3	6	0	1	0	0	0	0	1	0	14	26	69.24	9.1	31.83	35.18	16	29	34	1130	36	36
47.4017	2	23.634	2	1	9	1	1	1	0	0	0	0	0	16	34	58.15	3.22	44.99	33.04	25	53	68	960	34	36
54.5011	2	22.2222	7	1	6	0	1	0	0	0	0	0	0	18	37	90.89	10	30.18	19.84	16	61	55	600	48	36
21.5913	2	20.4467	4	0	9	1		0	0	0	0	0	0	14	31	63.94	6.7	24.13	40.45	13	40	44	680	38	44
52.8064	2	22.2222	5	1	12	0	1	0	0	0	0	1	0	15	21	34.39	3.8	34.67	53.19	27	45	46	1090	36	36
40.5514	2	20.2848	8	7	12	0	0	0	0	0	0	1	0	11	16	35.05	4.55	36.06	43.91	11	43	53	670	34	47
44.6829	2	28.0404	15	15	9	1	1	1	0	0	1	1	0	10	34	67.58	6.55	28.68	45.16	16	52	57	930	49	37
59.6813	2	22.4766	5	5	9	0	1	0	0	0	0	0	1	11	17	32.4	2.2	35.26	37.47	13	38	46	730	48	27
49.718	1	22.9854	7	0.08	12	1	1	1	2	0	0	0	0	12	18	61.61	6	43.55	13.74	22	64	55	620	42
59.0352	2	32.4444	20	6	6	0	1	0	0	1	1	1	0	12	30	55.99	6.2	44.52	32.39	21	46	58	620	46	30
47.9904	2	23.7118	14	5	12	0	1	1	0	0	0	1	0	12	19	53.72	6.6	37.95	44.45	23	57	47	1080	34	35
31.1768	2	27.268	5	3	12	1	1	1	1	0	0	1	0	15	35	51.85	7.1	48.31	31.57	27	74	73	550	29	39
56.686	2	22.5153	5	5	12	1	1	1	0	0	0	0	0	14	25	31.79	1.1	52.69	54.46	5	40	34	1200	47	47
45.581	2	22.0386	3	0	16	1	1	0	0	0	0	0	0	16	19	49.15	2.7	46.26	49.42	8	38	36	1270	46	48
59.8292	2	22.8928	15	1	12	0	1	0	0	0	0	0	0	14	28	57.4	5.3	39.95	33.58	12	33	45	900	41	37
17.5912	2	19.052	1.5	0	10	0	0	0	0	0	0	0	0	18	50	58.61	7.3	34.41	33.63	24	56	57	690	45	36
65.9073	2	21.4536	30	0	0	0	1	0	0	0	0	1	1	14	35	72.8	8	27	38.24	27	60	57	810	31	36
38.8402	2	22.9398	15	4	16	1	1	1	0	0	0	0	0	14	30	61.7	9	24.05	41.92	16	33	43	590	40	35
61.2967	2	29.7211	6	5	9	0	1	0	0	0	1	0	0	12	18	77.1	5.6	48.98	21.89	21	54	52	820	41	21
47.4784	2	19.4674	4	1	12	1	1	0	0	0	0	0	0	14	33	61.9	5.7	44.17	24.37	8	43	41	1010	39	32
47.2676	2	23.4236	7		6	0	1	0	0	0	0	1	0	16	43	86.5	7.2	31.68	31.52	28	71	66	560	36	46
41.5672	2	22.9481	7	3	12	1	1	0	0	0	1	0	0	12	24	67.5	7	31.86	31.68	9	59	48	730	25	35
54.1397	2	20.5761	15	1	9	0	1	0	0	0	0	0	0	14	27	67.4	9	35.33	23.31	34	54	53	910	31	29
54.7284	2	28.578	18	1	12	0	1	0	0	0	0	1	0	14	32	54.8	5.2	36.01	34.26	11	50	41	720	48	48
46.5338	2	17.2584	7	4	12	0	1	0	0	0	0	0	0	14	36	47.4	5.6	52.25	41.18	8	38	42	590	35	36
73.976	2	15.8079	20	0	0	0	0	1	1	0	1	0	0	18	43	86.9	9.4	21.92	38.41	25	50	65	140		32
51.2868	2	21.2183	1	1	6	0	1	1	0	0	0	0	0	15	35	70	4.8	34.54	30.43	43	61	54	390	42	42
53.4361	2	19.5312	1	1	16	0	1	1	0	0	1	0	0	12	22	31.2	2.6	49.74	41.71	9	48	45	1090	36	37
42.2216	2	24.8889	3	2	16	0	1	0	0	0	0	0	0	14	34	52.3	5.1	45.49	29.91	12	53	49	840	30	29
35.9325	2	17.0392	10	0	12	0	1	0	0	0	0	0	1	14	20	32.3	4	52.42	30.61	20	48	52	970	48	47
57.1843	2	20.4294	2	0	6	0	0	0	0	0	0	0	1	18	28	80.2	6.2	19.17	31.04	35	60	51	350
48.1629	2	20.8117	10	0.08	9	1	0	1	0	0	0	0	0	14	20	62.7	9.6	35.54	31.44	24	50	59	1000	45	31
33.4766	2	23.1247	10	0.08	12	1	1	1	0	0	0	0	1	18	30	35.3	5.3	38.3	38.42	4	45	44	610	36	35
48.13	2	19.313	5	0	12	0	1	0	0	0	1	1	0	18	39	63.7	8.2	34.91	40.93	18	48	53	690	45
45.0991	2	25.462	0.08		12	0	1	1	0	0	0	0	0	14	16	85.1	9.7	40.75	29.48	13	47	44	1400	48	48
60.1112	2	23.2335	10	0.04	9	0	1	0	0	0	0	0	1	13	15	52.1	8.1	30.39	25.65	25		55	540		46
52.2533	2	29.3848	40	0.25	0	0	0	1	0	1	0	0	0	18	21	53.7	7.1	38.12	13.37	45	64	63	590	28
64.4261	2	17.4044	3	0.04	12	0	0	0	0	0	0	0	1	16	18	14.9	1	51.38	56.68	8	31	34	1010	48	36
32.135	2	16.8242	1		16	1	1	0	0	0	0	0	0	12	12	36.3	2.6	46.55	29.27	14	50	52	870	15	48
55.0569	1	26.4721	14	10	9	1	1	1	1	0	1	0	0	18	29	64.4		46.19	27.16	17	36	50	650	41	42
42.1695	1	24.4646	10	0.08	12	1	1	1	0	0	0	0	1	18	20	40.5	7.4	36.31	31.55	28	70	64	470	40
53.3594	2	21.6441	10	0.04	9	0	1	0	0	0	0	1	0	12	13	33.6	2.2	43.44	43.94	24	44	42	410	46	12
41.9368	2	27.9431	17	8	6	1	1	1	0	0	0	0	0	18	22	55.3	4.3	37.76	46.82	6	48	44	780	25	47
40.8772	2	27.0051	1	0.25	12	0	1	1	2	0	0	0	0	18	24	85.7	8.1	34.12	29.41	22	52	54	1100	37	36
46.6844	2	27.2932	0.08	0	9	1	1	0	2	0	0	0	0	14	19	59.8	5.8	29.47	49.71	17	46	33	800	37
36.5979	2	19.6052	10	0.33	12	1	1	1	1	0	0	0	0	17	30	67.9	5.9	42.92	41.05	13	48	44	1160	36	35
58.1399	2	18.3143	3	0.25	12	0	1	0	1	0	0	1	0	17	20	35	6.9	39.42	27.18	41	66	52	910	12	12
39.8779	2	20.4491	5	0.08	18	1	1	0	0	0	0	0	0	13	13	28.5	3.1	41.79	48.96	7	43	64	890	37	41
38.0626	2	21.4844	0.17	0.08	9	0	1	2	0	0	0	0	0	18	30	71.8	5	34.03	47.18	11	34	40	590	36	27
35.3357	2	16.7969	1	0.17	16	1	1	0	0	0	0	0	0	18	32	57.5	6.7	31.08	53.03	13	29	33	1100	48	45
52.5545	2	19.9762	0.67	0.5	6	1	1	1	0	0	1	0	0	18	24	89.8	10	44.09	19.6	20	67	63	920	42
43.4536	2	19.2277	7	0.08	9	0	1	0	0	0	0	0	1	18	39	71.8	7	28.29	31.34	16	50	52	460	35	40
44.5461	2	20.83	3	0.08	16	0	1	0	0	0	0	1	0	17	23	65.2	7	42.06	28.55	17	47	40	1000	40	47
49.9836	2	22.5466	0.42	0	6	0	1	0	0	0	0	0	1	17	28	52.6	3.3	43.78	34.68	15	44	51	1030	30
50.7666	2	21.2306	10	0.42	12	1	1	0	0	0	0	0	0	11	11	27	0	53.13	57.51	3	29	36	1020	44	41
40.7075	2	21.7778	1		14	1	1	0	0	0	0	1	0	17	21	81.3	9.4	24.57	21.54	22	51	60	850	48	47
55.5169	2	27.5312	10	0.25	6	0	1	0	0	0	1	0	0	16	25	54	5.9	27.86	37.18	9	44	49	410	36	27
60.1851	2	27.5873	2	0.83	9	0	1	0	0	0	0	0	1	12	12	32.6	3.2	32.19	51.98	13	46	47	780	35	35
44.7377	2	28.3987	3	0.17	9	0	1	0	0	0	0	1	1	15	17	39.1		56.05	39.8	5	33	35	690	37	33
35.6861	2	20.1951	10	10	14	0	1	0	0	0	0	1	0	18	28	29.8		38.45	36.23	27	54	54	1200	36	36
29.2191	2	23.1473	2	0.75	13	1	0	0	0	0	0	1	0	18	28	79	6.8	36.74	28.85	21	50	37	840		43
40.9867	1	19.2672	20	0.17	14	1	1	0	0	0	0	0	0	12	12	3.7	3.4	43.42	53.69	4	34	40	980	48
54.6161	2	20.7008	40	0	16	0	1	0	0	0	0	0	1	17	23	71.3	5.9	34.97	30.19	7	46	44	1190	47	47
47.0595	2	25.1096	0.08	0	12	0	1	0	0	0	1	0	1	14	16	30	0.9	44.45	57.46	9	39	46	1240	44	36
43.8588	2	18.3594	0.5	0	12	0	1	0	0	0	0	0	0	18	20	54.2	8.6	39.47	18.37	20	36	70	680	36
54.6736	2	23.0469	0.08	0.08	16	0	1	0	0	0	0	0	0	18	28	77.6	8.3	30.9	33.56	9	42	40	790	35
35.771	2	18.3655	10	0.08	12	0	1	0	0	0	0	0	0	12	16	69.2	6.9	30.79	23.96	22	61	69	560	36	38
43.5275	2	30.0781	0.25	0	12	1	1	0	0	0	0	0	1	12	13	17.5	1.2	30.53	61.44	3	26	24	930	43	48
37.7889	2	32.2708	6	0.08	12	1	1	0	1	0	1	1	0	16	21	64.1	7.2	22.5	35.67	25	45	70	530	22	34
73.0342	2	19.3878	20	0.04	6	0	1	0	0	0	1	0	1	17	33	73	7	25.68	27.43	56	71	71	410	48
39.5302	2	#DIV/0!	10	0.58		0	1	0	0	0	0	0	0			80.9	9.2	30.7	10.98	38	65	69	410	42
43.0292	2	22.4323	7	2			1	0	0	0	0	0	0			71.8	7.8	33.35	50.92	8	27	52	760	37	41
29.8242	2	18.5901	9	2	16	1	0	0	0	0	0	0	0	18	44	18.9	2.2	43.06	56.6	0	29	30	1260	48	36
48.0342	2	21.0517	4	1		0	1	0	0	0	0	0	0	18	46	52.5	5	39.39	44.98	15	45	50	700	34	36
32.3979	1	21.1927	6	0	16	0	0	0	0	0	0	0	0	17	39	64.5	8	28.19	27.2	24	55	56	550	38	30
43.7712	2	16.3593	9	8	12	0	1	0	1	0	0	1	0	14	26	71.7	6.7	27.35	42.64	12	47	52	720	41	43
60.6122	2	22.8624	4	0.5	9	0	1	0	0	0	0	0	1	13	15	35.1	6.3	41.02	29.36	7	39	36	730	36
47.1279	2	20.8209	2	0.83	16	0	1	0	0	0	0	0	0	16	26	50.8	6.3	39.67	36.84	12	44	32	930	35	36
40.2721	2	25.6369	0.5	0.17	12	1	1	0	0	0	0	0	1	9	23	55.9	7.8	43.05	24.09	18	47	58	730	32	34
46.3065	2	20.061	3		12	1	0	1	0	0	0	0	1	18	33	51.4		37.34	14.55	36	71	74	820	41	45
39.6643	2	20.1348	6	0.25	12	1	1	0	0	0	0	0	0	12	18	39.5	5.4	38.72	42.86	15	43	50	980	29	30
37.5233	2	18.2868	4	1	12	0	1	0	2	0	0	0	1		30	85.5	9.8	32.27	12.48	39	64	75	250	14	38
	2	#DIV/0!	8	0.33		0	0	1	1	0	0	0	0	14	28	74.6	7.6	20.62	44.69	12	42	38	1060	43	48
51.6838	2	28.441	5	4		0	1	0	2	0	0	0	0			82.2	9	28.59	15.7	16	46	47	380	48	38
54.2219	2	#DIV/0!	10	1		0	1	0	0	0	0	0	0	12	14	79.3	9.2	46.72	19.32	32	72	57	640	41
50.2847	2	27.4077	10	7		0	1	0	0	0	1	0	1			79.4	7.6	27.13	28.56	30	59	59	680	38	37
43.5303	2	28.4799	5	2		0	1	2	1	0	1	1	0	18	36	83.6	9.1	23.79	30.06	31	56	52	460	34	39
67.9635	2	24.4946	5	0.17		0	1	0	0	0	0	0	1	15	21	65	7.3	31.52	34.44	28	65	54	490	37
45.8685	2	#DIV/0!	15	0.33		0	0	0	0	1	0	0	0	12	20	8.7	8.3	18.9	39.87	20	45	47	730	39	36
54.764	2	25.8478	30			0	1	1	1	0	0	0	0	14	27	58	3.3	36.32	34.42	11	41	50	1100	48	48
57.0912	2	22.6846	30	0.08		0	1	1	0	0	0	0	0	13	18	52.2	4.9	20.75	54.13	4	37	38	740	48
51.6838	2	#DIV/0!	10	3		0	1	0	0	0	1	0	0	14	34	89	9.1	25.97	18.18	33	62	74	220	35	36
28.7236	2	23.5304	0.58	0.33			1	1	0	0	0	0	0	12	14	52.6	6.1	40.62	27.41	14	47	55	690	31	43
	2	21.6413	10	1			1	1	0	0	0	0	1	18	54	95.3	10	27.46	15.56	56	71	74	240	26	27
44.8116	2	25	1.5	0.5		0	1	0	0	0	0	0	0	18	42	97.4	9.7	29.42	12.19	28	46	58	60	48
28.7236	2	25.5588	1	1		0	1	2	0	0	0	0	0	12	27	77.5	5.6	34.4	33.35	10	48	54	550	30	36
45.9588	2	21.83	20	8		1	1	0	1	0	0	0	1	18	34	87	9.1	35.73	10.35	40	67	65	390	32	33
46.7145	2	23.1405	6	6		1	1	0	0	0	0	0	0	5	10	48.4	6.2	32.6	52.37	10	37	39	770	46
63.5445	1	21.1327	10	1		1	1	0	0	0	0	0	1	3	3	69	5.8	38	34.48	7	34	39	720	42
57.7511	2	22.8928	6	1		0	1	1	0	0	0	0	0	11	15	88		32.29	31.03	19	44	49	770		47
73.527	1	22.7903	7	0.5		1	1	0	0	0	0	0	0	10	16	65.3	6.1	34.88	42.8	5	24	44	1110	41	36
44.0341	2	23.1473	20	4		0	0	1	0	0	0	1	1			89.5	10	23.4	16.76	36	61	60	340	42	44
54.994	2	21.6413	10	5		0	1	0	0	0	0	0	0	14	9	69.5	6.8	36.23	32.2	23	56	62	450	44	46
52.1712	2	19.8791	10	0.1		1	1	0	0	0	0	0	0	13	30	84.9	8.9	28.03	41.87	32	50	57	720	29	33
53.8632	2	20.7967	0.75	0.5		0	1	0	0	0	0	0	0	10	14	48.3	1.3	49.26	53.9		21		1050	48
56.2835	2	23.9224	5	3		0	1	0	0	0	0	0	0			60.7	6.9	39.94	45.89	10	37	36	1020		32
47.1635	2	21.6441	3	0.5		0	1	0	0	0	0	0	0	8	15	68.7	6.8	35.91	33.89	11	44	52	740	39
48.464	2	24.7475	15	15		0	1	0	0	0	0	0	0	12	22	73.9	7.1	25.18	41.93	7	39	39	730	38	36
69.0395	2	28.8889	0.17	0.17			1	0	0	0	0	0	0	12	21	58.3	4.2	46.21	33.99	25	43	42	420	48	36
60.5602	2	30.1315	10	0		0	1	1	0	0	0	0	0			47	6.3	37.25	39.1	14	41	29	380	38	36
39.845	2	18.3594	4	3		0	1	0	2	0	0	0	0			67.1	6	35.19	31.74	26	48	56	880	37	40
46.2244	2	23.2834	1	0.1			1	0	0	0	0	0	0	14	26	58.8	4.7	36.84	49	5	42	46	790	43	46
36.6198	2	19.7239	2	2		0	1	0	0	0	0	0	0			53.1	5.9	40.34	33.35	10	58	46	1170	36	41
41.8273	2	28	18	1		0	1	0	0	0	1	0	1	14	28	71.5	6.9	22.07	56.15	8	35	29	840	48	48
60.0674	2	28.8889	20	3		0	1	2	1	0	0	0	1	16	35	90	9	38.76	35.4	41	56	56	550	34	27
31.1466	2	23.9188	1	0.5		0	0	1	2	0	0	0	0	9	14	39.9	2.8	40.37	37.64	13	61	67	930	45	46
48.1765	2	18.7328	10				1	0	0	0	0	0	0	14	18	62.3	6.6	37.53	36.08	34	46	42	560	42	40
48.8501	2	22.3674	5	5	25	1	1	0	0	0	0	1	0	11	27	74.8	6	35.64	23.83	21	56	62	790	47	45
48.516	2	20.83	4	1	16	1	1	0	0	0	0	0	0	16	33	52.9	6	39.26	41.66	15	42	37	820	29
39.4918	2	28.6851	2	2	16	1	1	1	0	0	0	1	0			34.8	3.4	42.51	40.46	6	38	43	500		41
52.3053	2	28.6501	0.25	0.08	12	1	1	0	0	0	0	0	0	16	27	87	10	35.28	21.29	32	62	57	190	17	17
50.2108	2	23.5078	3	0.5	12	0	1	0	0	0	0	0	0	16	16	74.6	5.4	36.04	45.49	17	53	47	850	36	36
46.0738	2	27.3437	10	2	16	0	1	0	0	0	0	0	0	14	26	56.2	6.3	36.24	43.44	7	38	42	660	37	35
47.9767	2	24.3418	1	0	6	0	1	0	0	0	1	0	0			35.5	6.3	43.82	25.63	12	42	37	1390	48	48
52.1356	2	20.8889	0.17	0.08	16	0	1	1	0	0	0	0	0			72	8.7	34.42	8.49		62	56	350	48	38
49.9644	2	23.3355	5	0		0	1	1	0	0	1	1	0	12	34	74.2	8.9	22.3	32.06	28	73	64	660	48	48
42.5966	2	23.7118	8	1			1	0	0	0	0	0	0	16	32	63.4	6.9	36.22	31.67	12	59	59	750	31	30
66.8273	1	#DIV/0!	10		6	0	0	1	1	0	1	0	1	11	13	52.8	2	36.2	37.04	20	56	61	850
	2	26.7094	1.5		6	0	1	0	0	0	0	0	0	13	14	31.7	1.9	45.39	49.75	4			930	36	33
67.2133	2	23.533	40	0	12	0	1	0	0	0	1	1	1	14	38	55.2	6.6	37.09	21.45	36	52	52	720	24	29
59.7525	2	19.7239	10	0	9	0	1	0	0	0	0	1	0	18	22	51.7		31.81	33.44	25	59	54	560	28	32
41.1373	2	24.2187	3	1		0	1	0	0	1	1	0	0	18	44	77.8	8	22.88	35.6	28	59	55	140	46	33
73.0205	2	23.1385	0.17	0.08	0	0	0	0	0	0	0	0	0	10	14	44.2	0	30.44	40.54	10	57	49	850	48	28
39.114	2	21.2183	6				1	0	0	0	0	0	0	18	42	44.2	5	30.23	23.7	24	69	65	750	33	30
56.6723	1	22.8625	1.5	0.08			1	0	2	1	1	0	0	15	29	92.7	9.6	30.44	40.54	19	47	47	1140	31	36
39.73	2	20.6905	0.25	0.04			1	0	0	1	0	0	0	18	42	83.4	7.9	30.23	23.7	32	72	64	790	41	39
48.7104	2	18.5178	8	0	12	0	1	0	0	0	0	0	0	10	19	48	1	22.71	48.1	10	48	42	640	48	36
